# Supplementary material for: Serum and Fecal Amino Acid Profiles in Cats with Chronic Kidney Disease
Source: Vet Sci. 2022 Feb 17;9(2):84. doi: 10.3390/vetsci9020084 (PMC8878831; doi:10.3390/vetsci9020084)
Supplement: Supplementary file 1 [file vetsci-09-00084-s001.zip]

Archive with 1 entries (1 files):
- vetsci-1587056-supplementary.pdf
